# Supplementary material for: Matriptase zymogen supports epithelial development, homeostasis and regeneration
Source: BMC Biol. 2017 Jun 1;15:46. doi: 10.1186/s12915-017-0384-4 (PMC5452369; doi:10.1186/s12915-017-0384-4)
Supplement: Additional file 1: — Raw supporting data. (XLSX 5530 kb) [file 12915_2017_384_MOESM1_ESM.xlsx]

## Sheet: Figure 1 c&d
Figure 1 C, mRNA data K5matriptase
Sample		K5 (TaqMan)	S15 (CT)	delta CT	Average each animal	1	ddCT	2^-ddCT		Data plotted in graph
Litter 1, wt	36.3891	36.4492	18.3	18.1493	18.1493	18.1493	0	1	wt	wt	k5MatR614Q	Litter 1
	36.5093	36.4492	18.3	18.1493						1	366.776
		36.4492	18.3	18.1493						2.83338	78.9459
Litter 1, K5R614Q	27.7678	27.1765	17.546	9.63051	9.63051		-8.51875	366.776	k5m	1.26808	789.095
	26.5852	27.1765	17.546	9.63051							311.158
		27.1765	17.546	9.63051
Litter 1, wt	31.9347	34.442	17.7952	16.6467	16.6467		-1.50253	2.83338	wt
	36.9492	34.442	17.7952	16.6467
		34.442	17.7952	16.6467
Litter 1, K5R614Q	29.8014	30.343	18.4965	11.8465	11.8465		-6.30279	78.9459	k5m
	30.8847	30.343	18.4965	11.8465
		30.343	18.4965	11.8465
Litter 1, wt	38.3919	38.0413	20.2347	17.8066	17.8066		-0.342646	1.26808	wt
	37.6906	38.0413	20.2347	17.8066
		38.0413	20.2347	17.8066
Litter 1, K5R614Q	26.2666	26.7775	18.2523	8.52521	8.52521		-9.62406	789.095	k5m
	27.2885	26.7775	18.2523	8.52521
		26.7775	18.2523	8.52521
Litter 1, K5R614Q	26.8743	27.4637	17.5959	9.86776	9.86776		-8.2815	311.158	k5m
	28.0531	27.4637	17.5959	9.86776
		27.4637	17.5959	9.86776
Litter 2, K5S805A	24.0342	23.8493	17.8122	6.03713	6.03713		-12.1121	4427.07	k5m	Data plotted in graph
	23.6645	23.8493	17.8122	6.03713						wt	MatS805A litter 1	litter 2
		23.8493	17.8122	6.03713						1	4427.07
Litter 2, K5S805A	24.2665	25.4398	17.485	7.95477	7.95477		-10.1945	1171.79	k5m	5.56156	1171.79
	26.6131	25.4398	17.485	7.95477						2.91439	291.439
		25.4398	17.485	7.95477
Litter 2, wt	36.076	36.8932	18.4106	18.4825	18.4825	18.4825	0	1	wt
	37.7103	36.8932	18.4106	18.4825
		36.8932	18.4106	18.4825
Litter 2, K5S805A	30.7431	31.1902	20.8947	10.2955	10.2955		-8.18705	291.439	k5m
	31.6373	31.1902	20.8947	10.2955
		31.1902	20.8947	10.2955
Litter 2, wt	35.6329	34.1189	18.8147	15.3042	15.3042		-3.1783	5.56156	wt
	32.605	34.1189	18.8147	15.3042
		34.1189	18.8147	15.3042
Litter 2, wt	34.6175	34.829	18.5925	16.2365	16.2365		-2.24601	2.91439	wt
	35.0406	34.829	18.5925	16.2365
		34.829	18.5925	16.2365
Figure 1 D, mRNA data matriptase
Sample		matriptase (TaqMan)	S15 (CT)	delta CT	Average each animal	1	ddCT	2^-ddCT		Data plotted in graph
Litter 1, wt	24.5292	24.3335	18.3	6.03358	6.03358	6.03358	0	1	wt	wt	k5MatR614Q	Litter 1
	24.1378	24.3335	18.3	6.03358						1	8.82672
										1.14739	5.98469
Litter 1, K5R614Q	22.002	20.4377	17.546	2.89171	2.89171		-3.14188	8.82672	k5m	2.87651	6.06783
	18.8734	20.4377	17.546	2.89171							4.34022
Litter 1, wt	24.5932	23.6304	17.7952	5.83523	5.83523		-0.198353	1.14739	wt
	22.6677	23.6304	17.7952	5.83523
Litter 1, K5R614Q	22.2305	21.9489	18.4965	3.45231	3.45231		-2.58128	5.98469	k5m
	21.6672	21.9489	18.4965	3.45231
Litter 1, wt	24.5599	24.7439	20.2347	4.50927	4.50927		-1.52432	2.87651	wt
	24.9279	24.7439	20.2347	4.50927
Litter 1, K5R614Q	21.6482	21.6847	18.2523	3.4324	3.4324		-2.60118	6.06783	k5m
	21.7212	21.6847	18.2523	3.4324
Litter 1, K5R614Q	21.6083	21.5117	17.5959	3.91582	3.91582		-2.11777	4.34022	k5m
	21.4152	21.5117	17.5959	3.91582
Litter 2, K5S805A	21.009	21.6738	17.8122	3.86155	3.86155		-2.17203	4.50658	k5m	Data plotted in graph
	22.3385	21.6738	17.8122	3.86155						wt	MatS805A	Litter 2
										1	14.1788
Litter 2, K5S805A	21.0645	21.0474	17.485	3.56234	3.56234		-2.47124	5.54522	k5m	0.698198	5.54522
	21.0303	21.0474	17.485	3.56234						1.50028	4.50658
Litter 2, wt	23.244	23.048	18.4106	4.63741	4.63741	4.63741	0	1	wt
	22.8521	23.048	18.4106	4.63741
Litter 2, K5S805A	21.6796	21.7065	20.8947	0.81175	0.81175		-3.82566	14.1788	k5m
	21.7333	21.7065	20.8947	0.81175
Litter 2, wt	22.8078	22.7281	17.5724	5.15571	5.15571		0.518291	0.698198	wt
	22.6484	22.7281	17.5724	5.15571
Litter 2, wt	21.5176	21.5762	17.524	4.05219	4.05219		-0.585228	1.50028	wt
	21.6348	21.5762	17.524	4.05219

## Sheet: Figure 1 e&f
Figure 1E, R614Q WB. Quantification by ImageJ software
Lane	mat			tubulin		mat/tub		p value
1	3927.76		1	18085.1		0.217182		0.0412327	t test
2	4942.12		2	18171.9		0.271965
3	5540.18		3	24741.5		0.223922
4	3956.15		4	23490		0.168418
5	7290.37		5	26163		0.278652
6	6368.83		6	25382.9		0.25091
7	7515.05		7	20594		0.364915
8	4290.69		8	11493.4		0.373318
Figure 1F, S805A WB. Quantification by ImageJ software							culumn H x 2 to normalize wt values to wt values above for presentation purpose in graphs	p value
1	3644.22		1	37015.8		0.0984504	0.196901	8.51962e-06	t test
2	3509.47		2	37310.3		0.0940616	0.188123
3	3072.22		3	31380		0.0979039	0.195808
4	14683.8		4	27013.5		0.54357	1.08714
5	15536		5	31713		0.489894	0.979789
6	17114		6	29292.3		0.584251	1.1685
7	16870.8		7	32504.8		0.519025	1.03805
8	291.506		8	30809.1		0.0094617	0.0189234

## Sheet: Figure 2 k
Figure 1K, hair follicle quantification
	WT	K5R614Q	K5S805A
Hair follicle count/mm skin	4.18	1.69	3.97
From measurement done in Scanscope software	3.26	1.23	3.97
	2.77	1.16	3.4
	2.77	1.92	3.42
		3.06	2.95
		2.04	2.76
			3.2
			2.76
T-test WT vs K5R614Q	0.0131838
T-test WT vs K5S805A	0.863628	n.s.

## Sheet: Figure 4 f
Figure 4f, protein quantification from Peggy Sue electrophoresis
Run 09032016
Sample	Primary	Cap	Peak	Position	MW (kDa)	Height	Area under the curve	sum of peaks	Ratio		Depicted in graph
Skin	anti-prostasin 1:25	C3:5	4	634	45	989	19000		activated/total		kiki	wt	ko
Skin	anti-prostasin 1:25	C3:5	5	652	50	1434.3	36957				0.28787	0.398716	0
Skin	anti-prostasin 1:25	C3:5	6	690	58	440.9	10045	66002	0.28787	kiki	0.29739	0.479313	0
Skin	anti-prostasin 1:25	C3:6	2	640	47	670.1	11556				0.235131	0.40383
Skin	anti-prostasin 1:25	C3:6	3	658	52	758	17578				0.227715	0.597372
Skin	anti-prostasin 1:25	C3:6	4	684	57	408.9	9724	38858	0.29739	kiki	0.220356	0.394911
Skin	anti-prostasin 1:25	C3:10	4	637	45	1282.4	22982				0.210348	0.343682
Skin	anti-prostasin 1:25	C3:10	5	659	51	1058.3	22805
Skin	anti-prostasin 1:25	C3:10	6	686	57	625.9	11853	57640	0.398716	wt
Skin	anti-prostasin 1:25	C4:3	1	559	32	182.8	1924
Skin	anti-prostasin 1:25	C4:3	2	627	48	975.3	22672
Skin	anti-prostasin 1:25	C4:3	3	654	57	676.5	15627
Skin	anti-prostasin 1:25	C4:3	4	679	67	398.1	9002	47301	0.479313	wt
Skin	anti-prostasin 1:25	C4:7	7	669	58	828.7	16105
Skin	anti-prostasin 1:25	C4:7	8	691	68	648.6	11221	27326	0	ko
Skin	anti-prostasin 1:25	C4:12	3	591	37	115.8	1345
Skin	anti-prostasin 1:25	C4:12	4	659	57	1162.4	41461
Skin	anti-prostasin 1:25	C4:12	5	682	70	751.2	13691	56497	0	R44Q
Run 01072016
Skin 2	Anti prostasin	C3:2	1	533	30	700	10481
Skin 2	Anti prostasin	C3:2	2	555	32	380.2	8746
Skin 2	Anti prostasin	C3:2	3	584	34	309.2	6727	25954	0.40383	wt
Skin 2	Anti prostasin	C3:2	4	594	35	147.3	1695
Skin 4	Anti prostasin	C3:3	1	538	30	496.8	7634
Skin 4	Anti prostasin	C3:3	2	556	32	544.8	16476
Skin 4	Anti prostasin	C3:3	3	595	35	393.2	8357	32467	0.235131	kiki
Skin 5	Anti prostasin	C3:4	2	531	31	931.9	25141
Skin 5	Anti prostasin	C3:4	3	573	34	392.6	14842
Skin 5	Anti prostasin	C3:4	4	589	35	124	2103	42086	0.597372	wt
Skin 8	Anti prostasin	C3:5	1	537	30	516.8	7623
Skin 8	Anti prostasin	C3:5	2	555	32	635.2	13821
Skin 8	Anti prostasin	C3:5	3	581	34	463.2	12032	33476	0.227715	kiki
Skin 9	Anti prostasin	C3:6	1	545	30	717.4	10221
Skin 9	Anti prostasin	C3:6	2	567	32	966.4	21481
Skin 9	Anti prostasin	C3:6	3	596	34	577.9	14682	46384	0.220356	kiki
Skin 13	Anti prostasin	C3:8	1	539	30	1153.2	18701
Skin 13	Anti prostasin	C3:8	2	560	32	671.1	19834
Skin 13	Anti prostasin	C3:8	3	594	35	427.8	8820	47355	0.394911	het
Skin 14	Anti prostasin	C3:9	2	535	30	1048.4	14612
Skin 14	Anti prostasin	C3:9	3	555	32	720.1	16072
Skin 14	Anti prostasin	C3:9	4	583	34	476.5	11832	42516	0.343682	wt
Skin 16	Anti prostasin	C3:11	1	562	33	523.9	8204
Skin 16	Anti prostasin	C3:11	2	580	34	419.7	6446	14650	0	ko
Skin 17	Anti prostasin	C3:12	2	511	31	363.4	8830
Skin 17	Anti prostasin	C3:12	3	530	32	843.4	14331
Skin 17	Anti prostasin	C3:12	4	552	34	688.4	18817	41978	0.210348	kiki

## Sheet: Figure 5 b
Figure 5A, bodyweight of newborns (<24h after birth)
Litter 1
Bodyweight in grams	wt	zym/+	zym/zym		t-test	t-test both litters
	1.4513	1.5224	1.3893		0.253667	0.0608544	p-values
	1.7749	1.4453	1.4846
		1.6131	1.5497
		1.4697	1.4199
		1.5099
Litter 2
Bodyweight in grams	wt	zym/+	zym/zym		t-test
	1.4905	1.3191	1.1011		0.000181612	p-value
		1.4579	0.9442
		1.2731	1.1107
		1.3092
		1.3811
		1.3165
		1.318
		1.316

## Sheet: Figure 5 j&k
Figure 5, j and k, measurements of stratum corneum in skin from newborn mice using Scanscope software
Data for figure 5 j					Data for figure 5 k
Genotype	Mouse ID	um			Genotype	Mouse ID	um
wt	10	42.26			ko	1	14.68
		45.95					18.44
		36.96					17.08
		23.33					14.76
		36.98					15.75
		31.75					13.43
		35.22					10.14
		39.86					12.54
		40.94					15.28
		41.19					14.96
		44.4					17.39
		35.22					24.3
		52.12					15.75
		41.19					14.09
		44.27					14
		35.42					18.7
		43.83					11.85
		34.79					11.05
		32.71					12.3
		43.63					13.61
		41.33					9.96
		38.42					14.47
		38.92					15.63
		39.06					11.9
		38.89					14.76
		38.75					12.3
		33.67					18.31
		40.58					12.3
		38.48					14.34
		48.11					14.96
		64.56					16.65
		28.04					13.38
		38.89					11.33
		31.31					14.47
		24.42					12.83
wt	9	37.46					18.73
		45.78					13.25
		32.71					11.33
		34.79					15.56
		37.11			ko	2	15.56
		45.75					14.96
		56.2					12.83
		65.15					20.19
		57.37					16.75
		50.71					13.43
		42.5					17.08
		43.4					14.47
		48.36					17.39
		39.43					17.08
		44.55					18.8
		45.26					20.22
		49.25					22.97
		51.81					18.31
		55.7					26.61
		30.8			ko	3	19.49
zymzym	8	58.25					13.91
		39.75					14.3
		46.68					11.69
		22.44					7.78
		33.09					14.34
		25.51					10.14
		26.42					19.83
		19.46					17.22
		23.75					25.89
		45.14					11.85
		30.42					12.54
		36.98					15.28
		24.22					12.88
		22.68					16.65
		33					11.48
		22.27					14.09
		28.56					13.43
		26.45					14.8
		21.67					12.89
		40.94					13.43
		26.45					10.44
		31.98					12.3
		32.07					12.1
		54					11.85
		26.49					12.88
		25.4					17.74
		30.82					23.1
		27.59					12.1
zymzym	7	38.75					16.65
		29.72					11.9
		44.29					19.92
		30.8					23.13
		32.82					14.34
		31.05					15.56
		41.8					25.51
		39.39					20.28
		42.1					11.85
		39.66					23.62
		17.77					16.54
		27.76					14.34
		33.98					17.77
		33.51					13.43
		41.07					12.3
		31.31					19.83
		24.42					19.83
		35.35					22.27
		21.83					20.07
		18.99					16.54
		21.16					20.28
		27.17					11.9
		22.27					16.35
		17.6					18.73
		28.11			wt	1	42.96
		13.25					21.02
		24.6					22.68
		24.15					35.81
		19.46					39.86
		28.6					32.67
		24.6					52.18
		40					42.8
		36.42					31.31
		24.6					49.74
		23.2					27.7
		32.2					41.19
		17.22					37.22
		16.79					49.3
		22.89					43.59
		28.6					39.86
		25.66					34.79
		18.67					29.35
		23.39					49.8
		27.7					31.5
							55.18
zymzym	17	31.15					42.96
		19.03					42.1
		28.64					47.25
		32.21					38.56
		19.41					35.63
		18.95					42.8
		26.53			wt	2	20.69
		18.51					20.78
		18.82					25.69
		19.63					28.64
		25.69					29.64
		20.71					29.78
		19.92					33.47
		25.92					33.51
		32.5					34.16
		28.04					35.21
		27.74					36.13
		25.63					36.65
		32.63					37.71
		22.14					38.02
		28.77					38.47
		26.53					38.71
		27.05					39.92
		34.65					40.41
		21.87					46.15
		33.93					46.4
		26.51					46.72
		31.83					47.15
		23.69					49.08
		21.76					51.58
		22.75					52.36
		23					54.33
		24.23					56.42
		23.73					58.29
		22.47					60.49
		20.09					66.02
		19.7			ko	4	15.3
		23.64					16.03
		29.78					13.63
		21.87					11.22
		22.68					11.77
		21.76					10.1
		23.06					9.505
		24.05					15
		20.71					10.42
		21.63					11.14
		25.92					11.05
		27.6					17.32
		25.12					9.796
		22.66					11.71
		23.69					13.07
		44.93					10.35
		52.48					12.58
		20.57					14.55
		21.31					16.43
		35.59					9.505
		25.25					13.07
		23.64					12.24
		25.92					13.02
		28.23					15.37
		26.29					9.724
		23.73					7.979
		18.72					12.58
		22.23					9.306
		24.94					13.48
		21.27					9.306
		36.98					15.19
		25.69					15.07
zymzym	18	23.37					14.29
		29.03					12.39
		34					12.56
		33.84					10.26
		23.26					11.95
		12.98					11.65
		14.38					12.58
		17.33					13.77
		22.87					12.58
		13.49					19.35
		14.57					9.179
		16.3					8.92
		15.83					12.62
		31.28					9.306
		32.85					13.48
		20.06					10.17
		16.46					12.31
		20.73					11.65
		23.93					11.63
		41.4					13.28
		24.55					10.17
		24.95					7.557
		25.33					9.796
		28.34					12.85
		23.52					13.07
		34.4
		15.39
		28.74
		26.4
		16.1
		31.28
		22.32
		25.18
		19.43
wt	19	37.8
		49.93
		51.83
		66.55
		65.73
		39.63
		33.66
		34.52
		31.54
		34.96
		44.36
		44.52
		43.71
		58.77
		38.46
		52.14
		71.81
		33.02
		42.96
		42.09
wt	20	32.19
		35.86
		26.09
		44.85
		28.78
		33.21
		41.29
		50.3
		24.75
		35.07
		38.33
		37.6
		34.49
		27.29
		17.68
		29.43
		45.34
		39.45
		45.15
		44.43
		37.85
		42.89
		43.52
		34.3
		51.75
		54.8
		44.89
		33.49
		42.26
		36.88
		33.82
		42.22
		36.36
		41.52
		59.32
		44.44
		41.94
		50.67
		35.77

## Sheet: Figure 5 l&m
Figure 5, j and k, measurements of epidermis (ex. stratum corneum) in skin from newborn mice using Scanscope software
Data for figure 5 l				Data for figure 5 m
Genotype	Mouse ID	um		Genotype	Mouse ID	um
zymzym	7	112.54		ko	1	133.4
		125.01				103.42
		123.2				118.12
		103.48				111.36
		66.96				130.92
		276.42				86.81
		252.89				81.41
		209.59				107.16
		124.61				102.35
		88.58				190.74
		171.6				191.5
		136.62				151.48
		158.86				227.34
		140.05				122.66
		145.41				80.31
		167.33				96.96
		168.31				122.98
		93.39				190.35
		257.76				169.99
		227.18				156.22
		256.15				164.88
		232.19				156.25
		246.97				73.04
		225.44				103.4
		201.5				160.95
		272.26				130.82
		234.56				89.21
		209.91				84.96
		253.36				124.33
		241.02				114.5
		240.78				130
		260.06		ko	2	139.04
		272.14				192.25
		245.83				187.32
		209.42				105.62
		213.9				208.11
		255.38				89.64
		240.94				203
		268.24				155.55
		288.74				150.48
		271.7				135.92
zymzym	8	123.21				129.75
		97.78				102.59
		90.51				107.87
		155.1				140.7
		79.22				171.89
		120.04				193.44
		120.22				140.18
		108.41				118.17
		102.42				120.43
		82.65				115.5
		63.89		ko	3	94.64
		196.31				68.39
		160.7				79.57
		186.95				57.67
		184.49				60.58
		145.75				74.22
		130.2				78.96
		136.76				103.94
		99.68				103.49
		133.17				82.62
		145.75				95.93
		145.85				127.34
		197.3				129.87
		174.86				129.79
		159.65				124.81
		133.1				83.23
		148.77				63.32
		143				114.42
wt	9	194.83				78.38
		230.12				129.8
		256.43				105.77
		223.93				107.27
		264.94				101.64
		215.46				93.05
		228.95				95.52
		238.75				89.11
		243.19				148.45
		250				111.66
		189.26				80.91
		200.93				84.04
		231.35				65.36
		248.91				102.75
		273.69				66.15
		259.62				83.6
		221.84				86.98
		265.78				102.54
		268.91				139.86
		236.51				175.17
wt	10	311.14				201.53
		299.47		wt	1	252.49
		278.66				199.14
		311.86				138.62
		322.78				187.82
		320.22				137.72
		370.43				210.4
		186.84				173.71
		246.35				231
		287.19				168.82
		236.48				256.34
		256				212.52
		203.65				264.22
		271.95				302.16
		254.49				266.82
		295.09				280.55
		301.03				254.6
		321.78				230.58
		334.14				265.49
		313.37				222.88
		272.84				168.96
		298.27				202.31
		279.03				139.04
		278.35				140.53
		306.51				131.58
		264.33		wt	2	188.8
		346.38				163.2
		328.92				160.1
		295.33				184
		316.32				204.3
		335.33				167.2
		283.05				194.5
		323.8				163.8
		303.56				182.9
zymzym	17	134				228.2
		95.97				130
		100.1				193.5
		164.9				275.4
		108.3				171.7
		108.8				225.9
		89.14				164.5
		167.6				184.7
		119.9				167.1
		153.3				149.6
		117.8				148.1
		226.3				193.5
		242				196.6
		213.8				139.4
		116.8				171.7
		136.5				254.6
		95.69				293
		217.4				239.9
		239				208.8
		117.8				177
		254.9		ko	4	75.91
		111.6				77.27
		139.7				200.5
		166.4				106.8
		162.1				78.88
		188.8				146
		244.3				153.7
		230.7				86.63
		216				122.2
		186.5				106.1
		213.8				112.1
		219				150.3
		143.8				127.6
zymzym	18	117.9				108.1
		177.9				41.86
		168				95.99
		85.63				136
		162				113.9
		118.6				62.44
		122.6				107.7
		65.26				79.54
		73.25				70.71
		155.2				80.96
		86.83
		74.53
		117.1
		84.38
		114.6
		102.8
		110.4
		92.34
		80.55
		93.59
		138.5
		152.1
wt	19	224
		206
		184.5
		213.4
		245.4
		217.9
		240.2
		250.3
		202.7
		218.7
		231.8
		226.6
		189
		241.6
		215.5
		210.1
		207.7
wt	20	172.3
		214.1
		192.1
		241.3
		197.7
		277.2
		259.4
		160.6
		240.7
		201.8
		232.6
		257.5
		164.7
		266.1
		240.9
		309.9
		294.7
		217.6
		264.3
		248.3
		201.9
		278.6
		258

## Sheet: Figure 5 i
Figure 5 I, measurements for water loss assay
Numbers are bodyweight at the given time measured in grams
Litter 1 (11/4/15)
Time	WT		KiKi		Het		KiKi		Het		Het		KiKi		WT		Het		Het		KiKi
0	1.4513		1.3893		1.5224		1.4846		1.4453		1.6131		1.5497		1.7749		1.4697		1.5099		1.4199
30	1.4485		1.3863		1.5197		1.4806		1.4415		1.6094		1.5447		1.7708		1.4652		1.5053		1.416
60	1.4469		1.3832		1.5172		1.4778		1.4388		1.6065		1.5398		1.7674		1.462		1.5016		1.4125
90	1.4442		1.3801		1.5144		1.4749		1.4361		1.6035		1.5349		1.7645		1.4587		1.4977		1.4087
120	1.4414		1.3774		1.512		1.4715		1.4327		1.6006		1.5303		1.7617		1.4559		1.4953		1.4057
150	1.4384		1.374		1.5092		1.4683		1.429		1.5971		1.5256		1.7586		1.4528		1.4921		1.4025
180	1.4367		1.3716		1.5071		1.4655		1.4267		1.594		1.5214		1.7557		1.4493		1.4888		1.3985
210	1.4337		1.3677		1.5035		1.4614		1.4239		1.5904		1.517		1.7523		1.4456		1.4852		1.3947
240	1.4316		1.366		1.502		1.4581		1.4214		1.5878		1.5085		1.7499		1.4432		1.4826		1.3924
270	1.4286		1.3629		1.4996		1.4552		1.4193		1.5851		1.5032		1.7466		1.4403		1.4791		1.3857
300	1.426		1.3601		1.4968		1.4521		1.4158		1.5819		1.4956		1.7385		1.4374		1.4753		1.3852
Litter 2 (10/10/15)
Time	Het	Het	Het	Het	Het	KiKi	Het	Het	Het	KiKi	WT	KiKi
0	1.3191	1.4579	1.2731	1.3092	1.3811	1.1011	1.3165	1.318	1.316	0.9442	1.4905	1.1107
30	1.3158	1.4552	1.2704	1.306	1.3785	1.0982	1.3142	1.3151	1.3137	0.9415	1.4876	1.1079
60	1.3139	1.4536	1.2684	1.3036	1.3765	1.0953	1.3116	1.3124	1.3104	0.9383	1.4846	1.1041
90	1.3114	1.4517	1.2666	1.3014	1.3745	1.093	1.3096	1.3099	1.3079	0.9358	1.4827	1.0999
120	1.3085	1.4488	1.2639	1.2986	1.3723	1.0897	1.3077	1.3076	1.3061	0.9332	1.4809	1.0978
150	1.3055	1.4462	1.262	1.2963	1.3702	1.088	1.3049	1.3054	1.3037	0.9257	1.4784	1.0943
180	1.3033	1.4444	1.2602	1.2941	1.368	1.0856	1.303	1.3025	1.3016		1.4761	1.0913
210	1.3011	1.4429	1.2587	1.2924	1.3662	1.0834	1.3007	1.2999	1.2986		1.4735	1.0882
240	1.2992	1.4395	1.2556	1.2887	1.3629	1.0804	1.2986	1.2974	1.296		1.4711	1.085
270	1.2964	1.4383	1.2537	1.2873	1.3614	1.0776	1.2973	1.2955	1.2949		1.47	1.0836
300	1.2935	1.4361	1.2513	1.2847	1.3589	1.0751	1.2952	1.2922	1.2921		1.4665	1.0803
Litter 3 (10/14/15)
Time	Het	WT	Het		Note: Weigh boat wasn't subtracted from pup weights in litter 4, so the number is the weight of the pup + weighing boat
0	1.8128	2.0283	2.1404
30	1.8091	2.0241	2.1358		Litter 3 was measured 48hrs post-birth. Litters 1,2, and 4 were measured within 24hrs after birth.
60	1.8058	2.0202	2.1322
90	1.8017	2.0164	2.1285
120	1.7991	2.013	2.1252
150	1.7955	2.0097	2.1217
180	1.7924	2.006	2.1184
210	1.7891	2.0023	2.1151
240	1.7862	1.9991	2.1123
270	1.783	1.996	2.1085
300	1.78	1.9924	2.1056
Litter 4 (10/6/15)
Time	Het	WT	Het
0	1.9404	2.119	1.8056
30	1.937	2.1153	1.8023
60	1.9339	2.1119	1.7997
90	1.9311	2.1088	1.797
120	1.9285	2.1056	1.7944
150	1.9258	2.1023	1.7914
180	1.9232	2.0993	1.789
210	1.9204	2.0958	1.7867
240	1.9184	2.0927	1.784
270	1.9155	2.0898	1.7814
300	1.9126	2.0863	1.7788

## Sheet: Figure 6 i
Figure 6 I, measurements of fluorescence (FITC-labeled dextran) in sera (AU)
mouse #	zym/zym	zym/+	+/+
1	7352	4184	9723
2	14832	3403	3549
3	8460	4493	5990
4	10461	4484	10637
5	4547	6188	2627
6	9902	6004	2365
7	3408	7558	2506
8	6270	5901	1400
9	12187	5139	2067
10	9552	2090	2695
11		2984	2765
12		4517	3308
13		3652	3015
14		2116	2631
15		1998
16		2247
17		2057
18		3412
19		1737
20		1118
21		4571
22		2906
23		2591

## Sheet: Figure 6 j
Figure 6 J, wound healing log
1= wound healed
Days	zym/zym	+/+ or zym/+
1
2
3
4
5
6
7
8
9
10	1
11	1
12
13	1	1
13	1
14		1
14		1
14	1	1
14	1	1
15		1
15		1
16		1
16	1	1
17	1
18		1

[truncated: 3 more sheets: Figure 8 a, Figure 8 b, Figure 8 c]
